# Supplementary material for: The Presence of SFRP1 Reduces the High Risk of Metastasis in RANKL-Expressing Canine Mammary Cancers
Source: Animals (Basel). 2026 Mar 19;16(6):968. doi: 10.3390/ani16060968 (PMC13023312; doi:10.3390/ani16060968)
Supplement: Supplementary file 1 [file animals-16-00968-s001.zip]

Archive with 1 entries (1 files):
- animals-4172951-supplementary.xlsx
