# Supplementary material for: The Presence of SFRP1 Reduces the High Risk of Metastasis in RANKL-Expressing Canine Mammary Cancers
Source: Animals (Basel). 2026 Mar 19;16(6):968. doi: 10.3390/ani16060968 (PMC13023312; doi:10.3390/ani16060968)
Supplement: Supplementary file 1 [file animals-16-00968-s001.zip › animals-4172951-supplementary.xlsx]

## Sheet: dataset
Fullname	Metstatus	Grade	SFRP1asRPS19	SFRPasRPS19group	RANKLinCTCs	RANKLscore	SFRP1score	pROCK2score	NFkBscore	Spos	Shigh	Rpos	Rhigh	SposRpos	SposRneg	SnegRpos	SnegRneg		Table S1. Full Dataset
16/1821 1C	1	3	1.20773	1	#NULL!	1	2	1	2	1	1	1	0	1	0	0	0
16/2786 B	0	1	2.74345	1	#NULL!	3	2	0	1	1	1	1	1	1	0	0	0
16/3442 1	1	3	2.4825	1	#NULL!	3	2	3	3	1	1	1	1	1	0	0	0
16/4488 A	1	2	1.52895	1	#NULL!	3	0	1	2	0	0	1	1	0	0	1	0
16/6426 1C	1	1	3.48813	1	#NULL!	2	2	1	1	1	1	1	1	1	0	0	0
16/6540 D	0	1	2.26548	1	#NULL!	2	1	0	1	1	0	1	1	1	0	0	0
17/0262 A	1	3	5.02337	1	#NULL!	3	2	1	2	1	1	1	1	1	0	0	0
17/0427 A	0	1	#NULL!	#NULL!	#NULL!	3	0	1	0	0	0	1	1	0	0	1	0
17/0574	1	#NULL!	10.4184	2	#NULL!	#NULL!	2	#NULL!	#NULL!	1	1	#NULL!	#NULL!	#NULL!	#NULL!	#NULL!	#NULL!
17/1065 2E	1	#NULL!	9.59025	1	#NULL!	#NULL!	1	#NULL!	#NULL!	1	0	#NULL!	#NULL!	#NULL!	#NULL!	#NULL!	#NULL!
17/1772 F	1	2	8.89223	1	#NULL!	2	#NULL!	1	1	#NULL!	#NULL!	1	1	#NULL!	#NULL!	#NULL!	#NULL!
17/1859 B	1	#NULL!	5.94596	1	#NULL!	#NULL!	3	#NULL!	#NULL!	1	1	#NULL!	#NULL!	#NULL!	#NULL!	#NULL!	#NULL!
17/3063 B	1	2	9.23568	1	#NULL!	3	3	1	3	1	1	1	1	1	0	0	0
17/3720 F	1	2	5.48444	1	#NULL!	3	2	0	1	1	1	1	1	1	0	0	0
17/3821 C	1	#NULL!	23.4402	2	#NULL!	#NULL!	3	#NULL!	#NULL!	1	1	#NULL!	#NULL!	#NULL!	#NULL!	#NULL!	#NULL!
17/4009 4P	1	#NULL!	0.933687	0	#NULL!	#NULL!	0	#NULL!	#NULL!	0	0	#NULL!	#NULL!	#NULL!	#NULL!	#NULL!	#NULL!
17/4319 1N	1	1	0.968352	0	3	3	1	1	2	1	0	1	1	1	0	0	0
17/5585 C	1	1	0.586797	0	#NULL!	3	1	1	1	1	0	1	1	1	0	0	0
17/5641 F	1	3	0.96545	0	3	3	1	0	2	1	0	1	1	1	0	0	0
17/6324 C	1	3	10.4397	2	#NULL!	3	1	2	3	1	0	1	1	1	0	0	0
18/0953 1A	1	2	5.90975	1	#NULL!	1	3	1	0	1	1	1	0	1	0	0	0
18/1116 D	0	2	1.68224	1	#NULL!	2	2	0	2	1	1	1	1	1	0	0	0
18/1695 B	1	2	#NULL!	#NULL!	#NULL!	3	0	2	0	0	0	1	1	0	0	1	0
18/3093 B	1	#NULL!	5.09915	1	#NULL!	3	2	#NULL!	#NULL!	1	1	1	1	1	0	0	0
18/3840 A	1	3	25.1568	3	#NULL!	3	3	0	1	1	1	1	1	1	0	0	0
18/4085 I	0	3	#NULL!	#NULL!	#NULL!	2	3	0	1	1	1	1	1	1	0	0	0
18/4652 E	1	1	22.5551	2	3	2	1	1	1	1	0	1	1	1	0	0	0
18/5785 A	1	2	#NULL!	#NULL!	#NULL!	3	2	1	0	1	1	1	1	1	0	0	0
18/6735 1C	1	2	23.0744	2	#NULL!	3	1	1	1	1	0	1	1	1	0	0	0
18/7020 B	1	#NULL!	2.23646	1	#NULL!	#NULL!	0	#NULL!	#NULL!	0	0	#NULL!	#NULL!	#NULL!	#NULL!	#NULL!	#NULL!
19/0383 B	0	#NULL!	1.20981	1	#NULL!	1	0	#NULL!	2	0	0	1	0	0	0	1	0
19/1438 C	0	#NULL!	6.41035	1	#NULL!	1	3	1	2	1	1	1	0	1	0	0	0
19/1617	0	#NULL!	17.2495	2	#NULL!	#NULL!	3	#NULL!	#NULL!	1	1	#NULL!	#NULL!	#NULL!	#NULL!	#NULL!	#NULL!
19/1857 F	1	#NULL!	3.20473	1	#NULL!	1	0	0	2	0	0	1	0	0	0	1	0
19/1964 2C	1	3	2.84966	1	3	3	1	1	1	1	0	1	1	1	0	0	0
19/2059 B	1	#NULL!	0.889465	0	#NULL!	#NULL!	2	#NULL!	#NULL!	1	1	#NULL!	#NULL!	#NULL!	#NULL!	#NULL!	#NULL!
19/2809 C	0	#NULL!	11.1624	2	#NULL!	1	3	#NULL!	#NULL!	1	1	1	0	1	0	0	0
19/3271 A	0	2	13.4581	2	#NULL!	2	3	1	1	1	1	1	1	1	0	0	0
19/3977 A	1	#NULL!	0.476527	0	#NULL!	#NULL!	3	#NULL!	#NULL!	1	1	#NULL!	#NULL!	#NULL!	#NULL!	#NULL!	#NULL!
19/3977 F	1	#NULL!	1.65712	1	#NULL!	3	0	#NULL!	#NULL!	0	0	1	1	0	0	1	0
19/4326 C	0	#NULL!	4.8897	1	#NULL!	#NULL!	3	#NULL!	#NULL!	1	1	#NULL!	#NULL!	#NULL!	#NULL!	#NULL!	#NULL!
19/5461 1A	1	3	#NULL!	#NULL!	#NULL!	3	1	1	0	1	0	1	1	1	0	0	0
19/5771 A	0	#NULL!	29.2533	3	#NULL!	#NULL!	3	#NULL!	#NULL!	1	1	#NULL!	#NULL!	#NULL!	#NULL!	#NULL!	#NULL!
19/6746 D	1	1	#NULL!	#NULL!	#NULL!	#NULL!	0	1	0	0	0	#NULL!	#NULL!	#NULL!	#NULL!	#NULL!	#NULL!
19/6906 1C	1	3	9.90732	1	2	3	1	1	2	1	0	1	1	1	0	0	0
20/0199 A	0	2	12.2236	2	#NULL!	1	3	0	0	1	1	1	0	1	0	0	0
20/0274 1C	0	#NULL!	12.9602	2	#NULL!	#NULL!	1	#NULL!	#NULL!	1	0	#NULL!	#NULL!	#NULL!	#NULL!	#NULL!	#NULL!
20/0626 A	0	#NULL!	62.1275	3	#NULL!	2	3	#NULL!	#NULL!	1	1	1	1	1	0	0	0
20/1426 B	1	2	25.8883	3	3	3	0	1	1	0	0	1	1	0	0	1	0
20/1426 C	1	2	16.2772	2	#NULL!	2	1	0	1	1	0	1	1	1	0	0	0
20/1687 H	1	#NULL!	4.98124	1	#NULL!	0	1	#NULL!	#NULL!	1	0	0	0	0	1	0	0
20/1952 A	0	#NULL!	21.4376	2	#NULL!	1	1	#NULL!	#NULL!	1	0	1	0	1	0	0	0
20/2805 B	0	2	15.3052	2	#NULL!	2	3	0	1	1	1	1	1	1	0	0	0
20/3813 A	1	3	0.109521	0	#NULL!	3	0	2	2	0	0	1	1	0	0	1	0
20/3852 A	1	3	#NULL!	#NULL!	#NULL!	2	1	1	1	1	0	1	1	1	0	0	0
20/3913 F	0	#NULL!	30.2939	3	#NULL!	#NULL!	3	#NULL!	#NULL!	1	1	#NULL!	#NULL!	#NULL!	#NULL!	#NULL!	#NULL!
20/5910 B	0	1	5.51863	1	#NULL!	2	3	0	0	1	1	1	1	1	0	0	0
20/5971 1C	0	1	3.8154	1	#NULL!	2	2	0	0	1	1	1	1	1	0	0	0
20/6042 1F	0	#NULL!	35.1329	3	#NULL!	#NULL!	3	#NULL!	#NULL!	1	1	#NULL!	#NULL!	#NULL!	#NULL!	#NULL!	#NULL!
20/7970 B	1	#NULL!	11.6763	2	#NULL!	1	3	0	2	1	1	1	0	1	0	0	0
20/8056 B	0	#NULL!	19.0641	2	#NULL!	1	3	0	3	1	1	1	0	1	0	0	0
21/0900 A	0	#NULL!	16.7978	2	#NULL!	1	2	0	2	1	1	1	0	1	0	0	0
21/1621 D	1	#NULL!	2.05143	1	#NULL!	1	1	0	1	1	0	1	0	1	0	0	0
21/1621 G	1	#NULL!	1.04245	1	#NULL!	1	0	0	2	0	0	1	0	0	0	1	0
21/2433 C	0	2	2.83606	1	#NULL!	1	3	0	1	1	1	1	0	1	0	0	0
21/2662 1A	0	3	#NULL!	#NULL!	#NULL!	2	0	1	1	0	0	1	1	0	0	1	0
21/2683 A	1	3	2.50635	1	2	2	1	1	1	1	0	1	1	1	0	0	0
21/3347 B	0	#NULL!	11.0719	2	#NULL!	#NULL!	3	#NULL!	#NULL!	1	1	#NULL!	#NULL!	#NULL!	#NULL!	#NULL!	#NULL!
21/3386 1B	1	#NULL!	25.5287	3	#NULL!	#NULL!	3	#NULL!	#NULL!	1	1	#NULL!	#NULL!	#NULL!	#NULL!	#NULL!	#NULL!
21/4022 C	0	#NULL!	36.862	3	#NULL!	2	3	0	2	1	1	1	1	1	0	0	0
21/4024 D	1	#NULL!	5.96352	1	#NULL!	2	1	0	1	1	0	1	1	1	0	0	0
21/4394 1B	0	#NULL!	6.14141	1	#NULL!	2	3	0	1	1	1	1	1	1	0	0	0
21/5635 B	0	1	6.31614	1	#NULL!	2	1	1	2	1	0	1	1	1	0	0	0
21/5723 I	0	1	20.1928	2	#NULL!	1	#NULL!	#NULL!	#NULL!	#NULL!	#NULL!	1	0	#NULL!	#NULL!	#NULL!	#NULL!
21/5723 J	0	2	#NULL!	#NULL!	#NULL!	1	2	0	0	1	1	1	0	1	0	0	0
21/6039 D	0	1	5.33092	1	#NULL!	1	1	0	2	1	0	1	0	1	0	0	0
21/6130 2E	0	2	#NULL!	#NULL!	#NULL!	2	1	0	0	1	0	1	1	1	0	0	0
21/6562 A	0	2	#NULL!	#NULL!	#NULL!	0	2	0	2	1	1	0	0	0	1	0	0
21/7229 B	1	1	6.55251	1	#NULL!	2	1	0	0	1	0	1	1	1	0	0	0
21/7746 A	1	3	2.4678	1	3	2	2	2	3	1	1	1	1	1	0	0	0
21/7826 B	0	3	#NULL!	#NULL!	#NULL!	1	1	0	0	1	0	1	0	1	0	0	0
21/7923 E	0	2	#NULL!	#NULL!	#NULL!	0	3	0	0	1	1	0	0	0	1	0	0
21/8138 2B	0	2	2.14659	1	#NULL!	2	2	2	1	1	1	1	1	1	0	0	0
21/8168 B	0	1	3.12551	1	#NULL!	2	1	1	1	1	0	1	1	1	0	0	0
21/8484 C	0	3	#NULL!	#NULL!	#NULL!	#NULL!	2	1	2	1	1	#NULL!	#NULL!	#NULL!	#NULL!	#NULL!	#NULL!
21/8973 B	0	2	#NULL!	#NULL!	#NULL!	2	1	1	2	1	0	1	1	1	0	0	0
21/9154 B	0	3	#NULL!	#NULL!	#NULL!	2	3	0	1	1	1	1	1	1	0	0	0
21/9285 C	1	3	13.5516	2	#NULL!	2	3	2	0	1	1	1	1	1	0	0	0
21/9431 D	1	2	3.35511	1	#NULL!	3	2	1	1	1	1	1	1	1	0	0	0
21/9474 A	1	3	4.03878	1	2	2	1	0	0	1	0	1	1	1	0	0	0
22/0029 2	0	2	3.47476	1	#NULL!	1	1	0	1	1	0	1	0	1	0	0	0
22/0040 F	1	3	8.44275	1	#NULL!	3	3	0	2	1	1	1	1	1	0	0	0
22/0105 1C	0	2	#NULL!	#NULL!	#NULL!	1	1	0	0	1	0	1	0	1	0	0	0
22/0141 C	1	2	0.778966	0	#NULL!	3	1	1	1	1	0	1	1	1	0	0	0
22/0157 A	0	1	15.5946	2	#NULL!	1	#NULL!	0	1	#NULL!	#NULL!	1	0	#NULL!	#NULL!	#NULL!	#NULL!
22/0185 C	1	1	#NULL!	#NULL!	#NULL!	3	2	0	2	1	1	1	1	1	0	0	0
22/0434 1A	0	1	#NULL!	#NULL!	#NULL!	2	1	0	0	1	0	1	1	1	0	0	0
22/0524 1D	0	1	#NULL!	#NULL!	#NULL!	0	1	0	0	1	0	0	0	0	1	0	0
22/0528 1C	0	2	57.5233	3	#NULL!	0	2	0	1	1	1	0	0	0	1	0	0
22/0717	0	#NULL!	1.61091	1	#NULL!	2	2	#NULL!	#NULL!	1	1	1	1	1	0	0	0
22/0984 4A	1	2	6.53404	1	#NULL!	1	2	0	1	1	1	1	0	1	0	0	0
22/1004 A	0	1	7.18427	1	#NULL!	2	2	1	2	1	1	1	1	1	0	0	0
22/1021 B	0	2	10.0914	2	#NULL!	1	3	1	2	1	1	1	0	1	0	0	0
22/1073 D	1	2	9.1928	1	#NULL!	2	2	0	1	1	1	1	1	1	0	0	0
22/1213 1A	0	1	1.15182	1	#NULL!	1	1	0	3	1	0	1	0	1	0	0	0
22/1215 E	0	1	6.56347	1	#NULL!	2	2	0	2	1	1	1	1	1	0	0	0
22/1303 H	1	3	4.10095	1	3	2	1	0	2	1	0	1	1	1	0	0	0
22/1340 G	0	2	20.2823	2	#NULL!	2	3	1	3	1	1	1	1	1	0	0	0
22/1440 1C	0	1	61.6624	3	#NULL!	0	2	0	1	1	1	0	0	0	1	0	0
22/1560 1	0	1	5.8226	1	#NULL!	1	1	0	3	1	0	1	0	1	0	0	0
22/1864 2C	0	1	6.3522	1	#NULL!	1	3	0	1	1	1	1	0	1	0	0	0
22/1950 A	0	1	#NULL!	#NULL!	#NULL!	0	0	1	0	0	0	0	0	0	0	0	1
22/2059 2A	0	#NULL!	7.96679	1	#NULL!	2	1	#NULL!	#NULL!	1	0	1	1	1	0	0	0
22/2289	1	#NULL!	2.14138	1	#NULL!	2	2	#NULL!	#NULL!	1	1	1	1	1	0	0	0
22/2338 C	0	1	#NULL!	#NULL!	#NULL!	1	0	0	0	0	0	1	0	0	0	1	0
22/2379 A	1	2	1.00132	1	#NULL!	2	0	0	1	0	0	1	1	0	0	1	0
22/2411 2	0	1	28.0051	3	#NULL!	2	1	0	3	1	0	1	1	1	0	0	0
22/2413 1	0	2	29.8651	3	#NULL!	2	1	0	2	1	0	1	1	1	0	0	0
22/2473 H	1	1	3.01977	1	#NULL!	2	1	0	1	1	0	1	1	1	0	0	0
22/2585 B	0	2	9.06685	1	#NULL!	1	3	2	2	1	1	1	0	1	0	0	0
22/2591 1	0	2	47.299	3	#NULL!	2	2	0	2	1	1	1	1	1	0	0	0
22/3232 2E	1	3	21.3789	2	2	1	2	0	0	1	1	1	0	1	0	0	0
22/3286 1A	0	1	#NULL!	#NULL!	#NULL!	1	1	0	1	1	0	1	0	1	0	0	0
22/3286 2D	0	1	#NULL!	#NULL!	#NULL!	1	#NULL!	1	3	#NULL!	#NULL!	1	0	#NULL!	#NULL!	#NULL!	#NULL!
22/3366 B	1	3	1.33493	1	2	2	0	0	2	0	0	1	1	0	0	1	0
22/3408 B	0	1	33.3612	3	#NULL!	2	1	0	1	1	0	1	1	1	0	0	0
22/3880 1E	0	2	4.50933	1	#NULL!	1	0	0	2	0	0	1	0	0	0	1	0
22/4004 A	1	3	0.806329	0	#NULL!	2	1	0	1	1	0	1	1	1	0	0	0
22/4192 C	1	2	4.11943	1	2	3	1	0	0	1	0	1	1	1	0	0	0
22/4296 C	0	2	#NULL!	#NULL!	#NULL!	2	1	0	2	1	0	1	1	1	0	0	0
22/4661 B	0	3	10.5267	2	#NULL!	2	2	2	2	1	1	1	1	1	0	0	0
22/5986 A	0	1	#NULL!	#NULL!	#NULL!	1	0	3	0	0	0	1	0	0	0	1	0
22/5986 G	0	1	1.85277	1	#NULL!	0	1	1	1	1	0	0	0	0	1	0	0
22/6193 F	1	3	#NULL!	#NULL!	3	2	1	0	1	1	0	1	1	1	0	0	0
22/6207 F	1	2	28.5954	3	#NULL!	3	3	1	2	1	1	1	1	1	0	0	0
22/6435 D	0	3	14.3625	2	#NULL!	2	3	1	2	1	1	1	1	1	0	0	0
22/6677 E	0	1	10.3268	2	#NULL!	1	1	0	1	1	0	1	0	1	0	0	0
22/7135 C	1	2	5.31236	1	2	3	0	0	1	0	0	1	1	0	0	1	0
22/7766 3B	0	1	#NULL!	#NULL!	#NULL!	2	2	2	1	1	1	1	1	1	0	0	0
22/8158 C	1	3	5.82483	1	#NULL!	2	2	0	2	1	1	1	1	1	0	0	0
23/0786 2A	1	2	12.6372	2	#NULL!	3	0	0	0	0	0	1	1	0	0	1	0
23/1107 D	1	2	2.65235	1	#NULL!	3	1	0	2	1	0	1	1	1	0	0	0
23/1446 C	1	2	15.4252	2	3	2	#NULL!	0	1	#NULL!	#NULL!	1	1	#NULL!	#NULL!	#NULL!	#NULL!
23/2228 C	1	3	#NULL!	#NULL!	2	2	1	1	0	1	0	1	1	1	0	0	0
23/2554 B	1	2	8.59676	1	3	3	1	0	2	1	0	1	1	1	0	0	0
23/2636 C	1	2	12.4289	2	#NULL!	2	2	0	1	1	1	1	1	1	0	0	0
23/2735 3D	1	2	3.75805	1	#NULL!	2	2	0	2	1	1	1	1	1	0	0	0
23/3188 2E	1	2	12.7213	2	2	2	3	1	1	1	1	1	1	1	0	0	0
23/3906 D	1	3	1.56316	1	#NULL!	2	0	0	2	0	0	1	1	0	0	1	0
23/5749 C	1	2	18.797	2	#NULL!	2	1	0	1	1	0	1	1	1	0	0	0
23/5884 B	1	2	31.1161	3	3	2	#NULL!	0	2	#NULL!	#NULL!	1	1	#NULL!	#NULL!	#NULL!	#NULL!
23/6189 1C	1	2	0.387978	0	3	1	1	0	0	1	0	1	0	1	0	0	0
23/6859 C	1	2	9.00706	1	#NULL!	2	3	0	1	1	1	1	1	1	0	0	0
23/7534 B	1	2	5.30635	1	2	2	1	0	2	1	0	1	1	1	0	0	0
